# Supplementary material for: A Universal Antigen-Ranking Method to Design Personalized Vaccines Targeting Neoantigens against Melanoma
Source: Life (Basel). 2023 Jan 5;13(1):155. doi: 10.3390/life13010155 (PMC9867041; doi:10.3390/life13010155)
Supplement: Supplementary file 1 [file life-13-00155-s001.zip]

Archive with 1 entries (1 files):
- life-2031973-supplementary.pdf
